# Supplementary material for: Evolutionary Analyses Reveal Diverged Patterns of SQUAMOSA Promoter Binding Protein-Like (SPL) Gene Family in Oryza Genus
Source: Front Plant Sci. 2019 May 8;10:565. doi: 10.3389/fpls.2019.00565 (PMC6517846; doi:10.3389/fpls.2019.00565)
Supplement: TABLE S1 — Summary of information on SPL genes in this study. [file Table_1.XLSX]

## Sheet: stat
Table S1 Summary of information on SBP-box genes from six rice species
Organism	Gene ID	Group	Gene Name	Gene Number	Chr	Strat	End	Exon Number	mRNA Length(bp)	Protein (aa)	MW(Da)	Theoretical pI
Oryza sativa ssp. japonica	LOC_Os01g18850	IIA	OsSPL1	19	4	10650597	10656659	12	6062	862	95876.4	6.53
	LOC_Os01g69830	IIC-1	OsSPL2		1	40332266	40335625	3	3359	412	42654.3	9.1
	LOC_Os02g04680	IIC-2	OsSPL3		2	2106368	2110510	6	4142	469	50264.9	8.07
	LOC_Os02g07780	IIC-2	OsSPL4		2	4073883	4077949	4	4066	251	28157.8	9.35
	LOC_Os02g08070	IIB	OsSPL5		2	4247435	4251025	3	3590	458	48112.6	6.27
	LOC_Os03g61760	IIA	OsSPL6		4	35009407	35015726	11	6319	969	105604	5.37
	LOC_Os04g46580	IIC-4	OsSPL7		4	27614776	27618001	3	3225	360	37387.1	9.45
	LOC_Os04g56170	IIB	OsSPL8		4	33488722	33492700	3	3978	416	45029.5	7.21
	LOC_Os05g33810	I	OsSPL9		5	19923167	19932333	10	9166	842	92018.4	5.84
	LOC_Os06g44860	IIB	OsSPL10		6	27114925	27117096	3	2171	426	44291.9	9.15
	LOC_Os06g45310	IIC-2	OsSPL11		6	27387616	27391161	4	3545	343	37344.3	7.61
	LOC_Os06g49010	IIC-2	OsSPL12		6	29703558	29708687	7	5129	475	50742.7	9.03
	LOC_Os07g32170	IIC-1	OsSPL13		7	19099679	19103337	3	3658	216	22044.3	10.19
	LOC_Os08g39890	IIC-4	OsSPL14		8	25274541	25278696	3	4155	417	42378.8	9.46
	LOC_Os08g40260	IIA	OsSPL15		8	25484503	25487437	11	2934	1140	124431	7.54
	LOC_Os08g41940	IIC-3	OsSPL16		8	26501167	26506198	3	5031	455	46578.9	7.18
	LOC_Os09g31438	IIC-4	OsSPL17		9	18918260	18921753	4	3493	400	41650.2	8.8
	LOC_Os09g32944	IIC-3	OsSPL18		9	19643463	19648233	3	4770	472	49646.2	7.16
	LOC_Os11g30370	IIC-3	OsSPL19		11	17631574	17640991	4	9417	352	36657.7	8.6
Oryza nivara	ONIVA01G14480	IIA	OnSPL1	19	1	11616186	11620784	13	4598	418	47011.7	7.13
	ONIVA01G24470	IIB	OnSPL2		1	21621517	21623400	3	1883	435	45602.5	9.14
	ONIVA01G48230	IIC-1	OnSPL3		1	39938641	39942942	3	4301	412	42614.3	9.1
	ONIVA02G03070	IIC-2	OnSPL4		2	1847495	1853216	9	5721	469	50278.9	8.07
	ONIVA02G05960	IIC-2	OnSPL5		2	3891049	3895468	4	4419	327	35685	9.2
	ONIVA02G06210	IIB	OnSPL6		2	4059772	4063953	3	4181	479	50403.3	6.52
	ONIVA03G41820	IIA	OnSPL7		3	34606827	34613531	11	6704	969	105573	5.33
	ONIVA04G19190	IIC-4	OnSPL8		4	20217955	20221181	3	3226	360	37325	9.35
	ONIVA04G26660	IIB	OnSPL9		4	26069498	26073794	3	4296	415	44907.5	7.47
	ONIVA05G16770	I	OnSPL10		5	17784184	17793679	10	9495	839	91891.3	5.84
	ONIVA06G27990	IIC-2	OnSPL11		6	26687340	26690623	4	3283	344	37459.4	8.08
	ONIVA06G29160	IIC-2	OnSPL12		6	27578205	27581426	6	3221	475	50714.7	9.03
	ONIVA07G14170	IIC-1	OnSPL13		7	14345877	14348503	2	2626	216	22044.3	10.19
	ONIVA08G22610	IIC-4	OnSPL14		8	23428810	23432601	3	3791	418	42422.8	9.28
	ONIVA08G22940	IIA	OnSPL15		8	23619262	23626554	12	7292	1140	124461	7.54
	ONIVA08G24550	IIC-3	OnSPL16		8	24863864	24869331	3	5467	451	46189.4	6.89
	ONIVA09G15400	IIC-4	OnSPL17		9	16270614	16273704	4	3090	400	41634.1	8.8
	ONIVA09G16860	IIC-3	OnSPL18		9	17426733	17432062	3	5329	428	45139.4	8.06
	ONIVA11G13750	IIC-3	OnSPL19		11	15192137	15202720	6	10583	325	34099.1	8.59
Oryza rufipogon	ORUFI01G13230	IIA	OrSPL1	17	1	9944832	9951563	12	6731	740	82189.3	8.68
	ORUFI01G45560	IIC-1	OrSPL2		1	37155214	37159322	3	4108	412	42654.3	9.1
	ORUFI02G03180	IIC-2	OrSPL3		2	1963494	1969385	9	5891	469	50264.9	8.07
	ORUFI02G05750	IIC-2	OrSPL4		2	3740787	3744818	4	4031	322	35271.5	9.2
	ORUFI02G05950	IIB	OrSPL5		2	3888422	3891972	3	3550	481	50638.5	6.52
	ORUFI03G41710	IIA	OrSPL6		3	33185204	33191910	11	6706	969	105604	5.37
	ORUFI04G22540	IIC-4	OrSPL7		4	23274812	23278040	3	3228	360	37384.1	9.45
	ORUFI04G29620	IIB	OrSPL8		4	28568969	28573044	3	4075	416	44994.5	7.47
	ORUFI06G25170	IIB	OrSPL9		6	24103661	24105549	3	1888	426	44325.9	9.15
	ORUFI06G25590	IIC-2	OrSPL10		6	24396993	24400252	4	3259	343	37344.3	7.61
	ORUFI06G28570	IIC-2	OrSPL11		6	26568280	26571509	4	3229	475	50742.7	9.03
	ORUFI07G16070	IIC-1	OrSPL12		7	16482295	16485361	2	3066	216	22044.3	10.19
	ORUFI08G22440	IIC-4	OrSPL13		8	22937502	22941287	3	3785	418	42507.9	9.37
	ORUFI08G22780	IIA	OrSPL14		8	23139356	23145203	12	5847	1140	124431	7.54
	ORUFI08G24030	IIC-3	OrSPL15		8	24092406	24097406	4	5000	444	45368.5	6.86
	ORUFI09G15960	IIC-4	OrSPL16		9	16527989	16531314	3	3325	343	36110.9	8.12
	ORUFI09G16990	IIC-3	OrSPL17		9	17224209	17224694	1	485	161	16426.7	8.73
Oryza barthii	OBART01G12250	IIA	ObSPL1	16	1	9540176	9546733	12	6557	834	92829.9	6.73
	OBART01G12270	IIA	ObSPL2		1	9552443	9558779	12	6336	862	95858.3	6.55
	OBART01G42150	IIC-1	ObSPL3		1	34260317	34263733	4	3416	319	34057.8	9.1
	OBART02G03260	IIC-2	ObSPL4		2	2025839	2030076	5	4237	467	50080.7	8.07
	OBART03G39900	IIA	ObSPL5		3	32046103	32052800	11	6697	969	105658	5.33
	OBART04G20940	IIC-4	ObSPL6		4	20466984	20470210	3	3226	360	37410.1	9.42
	OBART04G27990	IIB	ObSPL7		4	25687087	25691027	3	3940	416	45008.6	7.47
	OBART05G16150	I	ObSPL8		5	15582280	15591221	10	8941	774	85660.6	7.12
	OBART06G23500	IIB	ObSPL9		6	22173401	22175523	6	2122	375	39832.8	6.77
	OBART06G23820	IIC-2	ObSPL10		6	22415452	22418725	5	3273	337	36652.4	6.25
	OBART06G26610	IIC-2	ObSPL11		6	24484519	24488869	5	4350	475	50852.9	9.1
	OBART07G15570	IIC-1	ObSPL12		7	15049154	15051779	2	2625	217	22101.3	10.19
	OBART08G20010	IIC-4	ObSPL13		8	19877693	19881093	3	3400	291	30771.9	8.97
	OBART08G20320	IIA	ObSPL14		8	20073868	20080399	11	6531	1140	124491	7.54
	OBART09G14800	IIC-4	ObSPL15		9	15262587	15265350	4	2763	400	41542	8.8
	OBART09G15750	IIC-3	ObSPL16		9	15922221	15926931	5	4710	407	43712.4	7.02
Oryza glumipatula	OGLUM01G13730	IIA	OgluSPL1	18	1	12235699	12242283	12	6584	740	82177.3	8.68
	OGLUM01G46420	IIC-1	OgluSPL2		1	43469789	43475343	3	5554	412	42606.3	9.1
	OGLUM02G05530	IIC-2	OgluSPL3		2	3902674	3909901	4	7227	328	35687	9.2
	OGLUM02G05810	IIB	OgluSPL4		2	4079619	4083599	3	3980	478	50406.2	6.52
	OGLUM03G39810	IIA	OgluSPL5		3	36289305	36296025	11	6720	969	105673	5.33
	OGLUM04G20870	IIC-4	OgluSPL6		4	24856794	24860032	3	3238	360	37448.2	9.52
	OGLUM04G27880	IIB	OgluSPL7		4	30656439	30660776	3	4337	416	45008.6	7.47
	OGLUM05G17090	I	OgluSPL8		5	19926494	19935871	10	9377	840	91890.3	5.84
	OGLUM06G24700	IIB	OgluSPL9		6	27462144	27464020	3	1876	426	44261.9	9.24
	OGLUM06G25070	IIC-2	OgluSPL10		6	27776465	27779739	4	3274	342	37175.1	7.6
	OGLUM06G28030	IIC-2	OgluSPL11		6	30186439	30190790	5	4351	475	50795.8	9.03
	OGLUM07G15250	IIC-1	OgluSPL12		7	17716778	17719412	2	2634	219	22307.5	10.19
	OGLUM08G21260	IIC-4	OgluSPL13		8	23969467	23973255	3	3788	418	42422.8	9.28
	OGLUM08G21580	IIA	OgluSPL14		8	24181487	24188455	13	6968	1140	124445	7.54
	OGLUM08G22810	IIC-3	OgluSPL15		8	25231314	25236507	4	5193	455	46604.9	7.19
	OGLUM09G15430	IIC-4	OgluSPL16		9	18969365	18972489	4	3124	401	41615.1	8.8
	OGLUM09G16320	IIC-3	OgluSPL17		9	19676817	19681610	3	4793	479	50475.2	7.44
	OGLUM11G13820	IIC-3	OgluSPL18		11	17007312	17017123	5	9811	316	33258.4	7.73
Oryza glaberrima	ORGLA01G0103500	IIA	OglaSPL1	16	1	8170216	8175460	11	5244	862	95858.3	6.55
	ORGLA01G0361700	IIC-1	OglaSPL2		1	30354725	30357962	3	3237	410	42522.2	9.1
	ORGLA02G0030600	IIC-2	OglaSPL3		2	1959654	1962929	4	3275	467	50080.7	8.07
	ORGLA02G0051400	IIC-2	OglaSPL4		2	3617612	3620769	4	3157	252	28234	9.35
	ORGLA02G0053800	IIB	OglaSPL5		2	3803263	3806816	3	3553	459	48239.7	6.27
	ORGLA03G0367800	IIA	OglaSPL6		3	31494414	31501115	11	6701	969	105658	5.33
	ORGLA04G0180000	IIC-4	OglaSPL7		4	19600592	19603384	3	2792	360	37410.1	9.42
	ORGLA04G0242500	IIB	OglaSPL8		4	24455085	24458509	3	3424	416	45008.6	7.47
	ORGLA06G0196600	IIB	OglaSPL9		6	20305121	20307010	3	1889	426	44291.9	9.15
	ORGLA06G0199900	IIC-2	OglaSPL10		6	20558972	20562246	4	3274	342	37209.1	7.6
	ORGLA06G0222300	IIC-2	OglaSPL11		6	22219689	22223113	4	3424	474	50751.7	9.06
	ORGLA08G0176500	IIC-4	OglaSPL12		8	19078252	19082033	3	3781	418	42452.9	9.28
	ORGLA08G0179900	IIA	OglaSPL13		8	19287592	19291973	10	4381	1140	124491	7.54
	ORGLA08G0230100	IIC-3	OglaSPL14		scaffold:AGI1.1:Oglab08_unplaced138	1475886	1477725		1839	456	46798.2	7.2
	ORGLA09G0114000	IIC-4	OglaSPL15		9	13896184	13899303	3	3119	393	40729	8.71
	ORGLA11G0121600	IIC-3	OglaSPL16		11	13395034	13404822	4	9788	349	Sequence contains several consecutive undefined AA. Its pI and Mw cannot be computed
