# Supplementary material for: Evolutionary Analyses Reveal Diverged Patterns of SQUAMOSA Promoter Binding Protein-Like (SPL) Gene Family in Oryza Genus
Source: Front Plant Sci. 2019 May 8;10:565. doi: 10.3389/fpls.2019.00565 (PMC6517846; doi:10.3389/fpls.2019.00565)
Supplement: TABLE S2 — Annotation of conserved motifs in Oryza SPL proteins. [file Table_2.XLSX]

## Sheet: Sheet1
Table S2 Annotation of conserved motifs in Oryza SPL proteins.
Motif ID	Width	E-value	Annotation of Motif	MotifSeq
MEME-1	25	1.3e-2120	Zn2 and NLS	AEFDZAKRSCRRRLAGHNRRRRKPQ
MEME-2	22	4.7e-1615	Zn1	YHRRHKVCEAHSKAPVVVVAGQ
MEME-3	21	4.0e-1067	Zn1	GPQPPRCQVEGCKADLSGAKD
MEME-4	11	2.0e-1031	Zn2	QRFCQQCSRFH
MEME-5	50	4.3e-855	PTHR31251:SF27 (subfamily not name)	RTDKIVFKLFGKEPSDFPSDLRAQILSWLSSSPTDIESYIRPGCIILTVY
MEME-6	29	8.2e-620	Unknown	GGGGGGGEGLJGLKLGKRTYFEPGDGAAN
MEME-7	41	1.8e-491	PTHR31251:SF61 (subfamily not name)	RFRNLLSFAVEREWCAVTKLLLDILFIGSVDIDVQSPEELV
MEME-8	50	5.0e-569	Ankyrin repeats	SDLTPLHJAAAIEDAEDVLDALTDDPQQVGJNAWKNARDDAGLTPEDYAR
MEME-9	39	6.2e-395	OrSPL1	LLYRNSLARGLLARPAVLSLLAIAAVCVCVGLLMRALPK
MEME-10	15	8.5e-349	miR156 complementary site	APDSSCALSLLSSDS
MEME-11	15	3.7e-270	Unknown	WDWDSKAPLATPSNE
MEME-12	21	1.5e-244	Unknown	FPFIIAYPRVCSEVRELEPAJ
MEME-13	29	2.8E-321	Unknown	LRMPNIAWDELAENTLQWVQKLVSPSTDT
MEME-14	26	2.5e-231	Unknown	FWRTGLVYVRVRDQLALYKBGALMLA
MEME-15	31	5.5E-313	Unknown	QQGVRFLPFVPPRPSSSGPGFIESEDNPYSN
MEME-16	50	1.4e-525	PTHR31251:SF57 (SPB Like protein1 related)	GNKPKILFVTPIAVAGSRKVNFIVKGLNLAQPSTRLLCSFEGKYJFQEVT
MEME-17	50	3.6e-436	PTHR31251:SF61 (subfamily not name)	RGNEAYLEMVEKKJNDRLNKAHVVLVVPSTIHPVDSDNVKESEKSAEDAL
MEME-18	29	2.6e-337	Unknown	HSNNEJGWLSNKSAISSSTBNSSSKGNSL
MEME-19	15	3e-199	Unknown	HHHHHHQQLELALQG
MEME-20	15	4.4e-170	Unknown	FDDRQQISFAWDQNP
aThe motif numbers correspond to the numbers in Figure 3B. program. cThe number of the 48 plant SPL genes in Figure 2 contained the motifs. dSome mRNA sequences in this motif are complementary to miR156.

## Sheet: 工作表2
DB	MotifSeq	MotifID	Length	NSites	Evalue	Bad
0	AEFDZAKRSCRRRLAGHNRRRRKPQ	MEME-1	25	104	0	FALSE
0	YHRRHKVCEAHSKAPVVVVAGQ	MEME-2	22	104	0	FALSE
0	GPQPPRCQVEGCKADLSGAKD	MEME-3	21	100	0	FALSE
0	QRFCQQCSRFH	MEME-4	11	102	0	FALSE
0	RTDKIVFKLFGKEPSDFPSDLRAQILSWLSSSPTDIESYIRPGCIILTVY	MEME-5	50	23	0	FALSE
0	GGGGGGGEGLJGLKLGKRTYFEPGDGAAN	MEME-6	29	58	0	FALSE
0	RFRNLLSFAVEREWCAVTKLLLDILFIGSVDIDVQSPEELV	MEME-7	41	22	0	FALSE
0	SDLTPLHJAAAIEDAEDVLDALTDDPQQVGJNAWKNARDDAGLTPEDYAR	MEME-8	50	18	0	FALSE
0	LLYRNSLARGLLARPAVLSLLAIAAVCVCVGLLMRALPK	MEME-9	39	18	0	FALSE
0	APDSSCALSLLSSDS	MEME-10	15	68	0	FALSE
0	WDWDSKAPLATPSNE	MEME-11	15	65	3.7e-270	FALSE
0	FPFIIAYPRVCSEVRELEPAJ	MEME-12	21	50	1.5e-244	FALSE
0	LRMPNIAWDELAENTLQWVQKLVSPSTDT	MEME-13	29	36	2.8E-321	FALSE
0	FWRTGLVYVRVRDQLALYKBGALMLA	MEME-14	26	18	2.5e-231	FALSE
0	QQGVRFLPFVPPRPSSSGPGFIESEDNPYSN	MEME-15	31	31	5.5E-313	FALSE
0	GNKPKILFVTPIAVAGSRKVNFIVKGLNLAQPSTRLLCSFEGKYJFQEVT	MEME-16	50	22	0	FALSE
0	RGNEAYLEMVEKKJNDRLNKAHVVLVVPSTIHPVDSDNVKESEKSAEDAL	MEME-17	50	18	0	FALSE
0	HSNNEJGWLSNKSAISSSTBNSSSKGNSL	MEME-18	29	46	0	FALSE
0	HHHHHHQQLELALQG	MEME-19	15	56	3e-199	FALSE
0	FDDRQQISFAWDQNP	MEME-20	15	37	4.4e-170	FALSE
