# Supplementary material for: Evolutionary Analyses Reveal Diverged Patterns of SQUAMOSA Promoter Binding Protein-Like (SPL) Gene Family in Oryza Genus
Source: Front Plant Sci. 2019 May 8;10:565. doi: 10.3389/fpls.2019.00565 (PMC6517846; doi:10.3389/fpls.2019.00565)
Supplement: TABLE S3 — The detail information of predicted targets for miRNA. [file Table_3.XLSX]

## Sheet: miR156
Table S3 The detail information of predicted targets for miR156 in six Oryza plants
Organism	Target Gene	Target Sequence (5'-3')	miRNA_Acc
Oryza barthii	ObSPL10	CGUGCUCUCUCUCUUCUGUCA	osa-miR156k
	ObSPL10	GUGCUCUCUCUCUUCUGUCA	osa-miR156a
	ObSPL10	GUGCUCUCUCUCUUCUGUCA	osa-miR156d
	ObSPL10	GUGCUCUCUCUCUUCUGUCA	osa-miR156e
	ObSPL10	GUGCUCUCUCUCUUCUGUCA	osa-miR156i
	ObSPL11	CGUGCUCUCUCUCUUCUGUCA	osa-miR156k
	ObSPL11	GUGCUCUCUCUCUUCUGUCA	osa-miR156a
	ObSPL11	GUGCUCUCUCUCUUCUGUCA	osa-miR156d
	ObSPL11	GUGCUCUCUCUCUUCUGUCA	osa-miR156e
	ObSPL11	GUGCUCUCUCUCUUCUGUCA	osa-miR156i
	ObSPL13	UGUGCUCUCUCUCUUCUGUCA	osa-miR156k
	ObSPL13	GUGCUCUCUCUCUUCUGUCA	osa-miR156a
	ObSPL13	GUGCUCUCUCUCUUCUGUCA	osa-miR156d
	ObSPL13	GUGCUCUCUCUCUUCUGUCA	osa-miR156e
	ObSPL13	GUGCUCUCUCUCUUCUGUCA	osa-miR156i
	ObSPL15	UGUGCUCUCUCUCUUCUGUCA	osa-miR156k
	ObSPL15	GUGCUCUCUCUCUUCUGUCA	osa-miR156a
	ObSPL15	GUGCUCUCUCUCUUCUGUCA	osa-miR156d
	ObSPL15	GUGCUCUCUCUCUUCUGUCA	osa-miR156e
	ObSPL15	GUGCUCUCUCUCUUCUGUCA	osa-miR156i
	ObSPL16	UGUGCUCUCUCUCUUCUGUCA	osa-miR156k
	ObSPL16	GUGCUCUCUCUCUUCUGUCA	osa-miR156a
	ObSPL16	GUGCUCUCUCUCUUCUGUCA	osa-miR156d
	ObSPL16	GUGCUCUCUCUCUUCUGUCA	osa-miR156e
	ObSPL16	GUGCUCUCUCUCUUCUGUCA	osa-miR156i
	ObSPL3	UGUGCUCUCUCUCUUCUGUCA	osa-miR156k
	ObSPL3	GUGCUCUCUCUCUUCUGUCA	osa-miR156a
	ObSPL3	GUGCUCUCUCUCUUCUGUCA	osa-miR156d
	ObSPL3	GUGCUCUCUCUCUUCUGUCA	osa-miR156e
	ObSPL3	GUGCUCUCUCUCUUCUGUCA	osa-miR156i
	ObSPL4	CAUGCUCUCUCUCUUCUGUCA	osa-miR156k
	ObSPL4	AUGCUCUCUCUCUUCUGUCA	osa-miR156a
	ObSPL4	AUGCUCUCUCUCUUCUGUCA	osa-miR156d
	ObSPL4	AUGCUCUCUCUCUUCUGUCA	osa-miR156e
	ObSPL4	AUGCUCUCUCUCUUCUGUCA	osa-miR156i
	ObSPL6	GGUGCUCUCUCUCUUCUGUCA	osa-miR156k
	ObSPL6	GUGCUCUCUCUCUUCUGUCA	osa-miR156a
	ObSPL6	GUGCUCUCUCUCUUCUGUCA	osa-miR156d
	ObSPL6	GUGCUCUCUCUCUUCUGUCA	osa-miR156e
	ObSPL6	GUGCUCUCUCUCUUCUGUCA	osa-miR156i
Oryza glaberrima	OglaSPL10	CGUGCUCUCUCUCUUCUGUCA	osa-miR156k
	OglaSPL10	GUGCUCUCUCUCUUCUGUCA	osa-miR156a
	OglaSPL10	GUGCUCUCUCUCUUCUGUCA	osa-miR156d
	OglaSPL10	GUGCUCUCUCUCUUCUGUCA	osa-miR156e
	OglaSPL10	GUGCUCUCUCUCUUCUGUCA	osa-miR156i
	OglaSPL11	CGUGCUCUCUCUCUUCUGUCA	osa-miR156k
	OglaSPL11	GUGCUCUCUCUCUUCUGUCA	osa-miR156a
	OglaSPL11	GUGCUCUCUCUCUUCUGUCA	osa-miR156d
	OglaSPL11	GUGCUCUCUCUCUUCUGUCA	osa-miR156e
	OglaSPL11	GUGCUCUCUCUCUUCUGUCA	osa-miR156i
	OglaSPL12	UGUGCUCUCUCUCUUCUGUCA	osa-miR156k
	OglaSPL12	GUGCUCUCUCUCUUCUGUCA	osa-miR156a
	OglaSPL12	GUGCUCUCUCUCUUCUGUCA	osa-miR156d
	OglaSPL12	GUGCUCUCUCUCUUCUGUCA	osa-miR156e
	OglaSPL12	GUGCUCUCUCUCUUCUGUCA	osa-miR156i
	OglaSPL14	UGUGCUCUCUCUCUUCUGUCA	osa-miR156k
	OglaSPL14	GUGCUCUCUCUCUUCUGUCA	osa-miR156a
	OglaSPL14	GUGCUCUCUCUCUUCUGUCA	osa-miR156d
	OglaSPL14	GUGCUCUCUCUCUUCUGUCA	osa-miR156e
	OglaSPL14	GUGCUCUCUCUCUUCUGUCA	osa-miR156i
	OglaSPL15	UGUGCUCUCUCUCUUCUGUCA	osa-miR156k
	OglaSPL15	GUGCUCUCUCUCUUCUGUCA	osa-miR156a
	OglaSPL15	GUGCUCUCUCUCUUCUGUCA	osa-miR156d
	OglaSPL15	GUGCUCUCUCUCUUCUGUCA	osa-miR156e
	OglaSPL15	GUGCUCUCUCUCUUCUGUCA	osa-miR156i
	OglaSPL16	UGUGCUCUCUCUCUUCUGUCA	osa-miR156k
	OglaSPL16	GUGCUCUCUCUCUUCUGUCA	osa-miR156a
	OglaSPL16	GUGCUCUCUCUCUUCUGUCA	osa-miR156d
	OglaSPL16	GUGCUCUCUCUCUUCUGUCA	osa-miR156e
	OglaSPL16	GUGCUCUCUCUCUUCUGUCA	osa-miR156i
	OglaSPL2	UGUGCUCUCUCUCUUCUGUCA	osa-miR156k
	OglaSPL2	GUGCUCUCUCUCUUCUGUCA	osa-miR156a
	OglaSPL2	GUGCUCUCUCUCUUCUGUCA	osa-miR156d
	OglaSPL2	GUGCUCUCUCUCUUCUGUCA	osa-miR156e
	OglaSPL2	GUGCUCUCUCUCUUCUGUCA	osa-miR156i
	OglaSPL3	CAUGCUCUCUCUCUUCUGUCA	osa-miR156k
	OglaSPL3	AUGCUCUCUCUCUUCUGUCA	osa-miR156a
	OglaSPL3	AUGCUCUCUCUCUUCUGUCA	osa-miR156d
	OglaSPL3	AUGCUCUCUCUCUUCUGUCA	osa-miR156e
	OglaSPL3	AUGCUCUCUCUCUUCUGUCA	osa-miR156i
	OglaSPL7	GGUGCUCUCUCUCUUCUGUCA	osa-miR156k
	OglaSPL7	GUGCUCUCUCUCUUCUGUCA	osa-miR156a
	OglaSPL7	GUGCUCUCUCUCUUCUGUCA	osa-miR156d
	OglaSPL7	GUGCUCUCUCUCUUCUGUCA	osa-miR156e
	OglaSPL7	GUGCUCUCUCUCUUCUGUCA	osa-miR156i
Oryza glumipatula	OgluSPL10	CGUGCUCUCUCUCUUCUGUCA	osa-miR156k
	OgluSPL10	GUGCUCUCUCUCUUCUGUCA	osa-miR156a
	OgluSPL10	GUGCUCUCUCUCUUCUGUCA	osa-miR156d
	OgluSPL10	GUGCUCUCUCUCUUCUGUCA	osa-miR156e
	OgluSPL10	GUGCUCUCUCUCUUCUGUCA	osa-miR156i
	OgluSPL11	CGUGCUCUCUCUCUUCUGUCA	osa-miR156k
	OgluSPL11	GUGCUCUCUCUCUUCUGUCA	osa-miR156a
	OgluSPL11	GUGCUCUCUCUCUUCUGUCA	osa-miR156d
	OgluSPL11	GUGCUCUCUCUCUUCUGUCA	osa-miR156e
	OgluSPL11	GUGCUCUCUCUCUUCUGUCA	osa-miR156i
	OgluSPL13	UGUGCUCUCUCUCUUCUGUCA	osa-miR156k
	OgluSPL13	GUGCUCUCUCUCUUCUGUCA	osa-miR156a
	OgluSPL13	GUGCUCUCUCUCUUCUGUCA	osa-miR156d
	OgluSPL13	GUGCUCUCUCUCUUCUGUCA	osa-miR156e
	OgluSPL13	GUGCUCUCUCUCUUCUGUCA	osa-miR156i
	OgluSPL15	UGUGCUCUCUCUCUUCUGUCA	osa-miR156k
	OgluSPL15	GUGCUCUCUCUCUUCUGUCA	osa-miR156a
	OgluSPL15	GUGCUCUCUCUCUUCUGUCA	osa-miR156d
	OgluSPL15	GUGCUCUCUCUCUUCUGUCA	osa-miR156e
	OgluSPL15	GUGCUCUCUCUCUUCUGUCA	osa-miR156i
	OgluSPL16	UGUGCUCUCUCUCUUCUGUCA	osa-miR156k
	OgluSPL16	GUGCUCUCUCUCUUCUGUCA	osa-miR156a
	OgluSPL16	GUGCUCUCUCUCUUCUGUCA	osa-miR156d
	OgluSPL16	GUGCUCUCUCUCUUCUGUCA	osa-miR156e
	OgluSPL16	GUGCUCUCUCUCUUCUGUCA	osa-miR156i
	OgluSPL17	UGUGCUCUCUCUCUUCUGUCA	osa-miR156k
	OgluSPL17	GUGCUCUCUCUCUUCUGUCA	osa-miR156a
	OgluSPL17	GUGCUCUCUCUCUUCUGUCA	osa-miR156d
	OgluSPL17	GUGCUCUCUCUCUUCUGUCA	osa-miR156e
	OgluSPL17	GUGCUCUCUCUCUUCUGUCA	osa-miR156i
	OgluSPL18	UGUGCUCUCUCUCUUCUGUCA	osa-miR156k
	OgluSPL18	GUGCUCUCUCUCUUCUGUCA	osa-miR156a
	OgluSPL18	GUGCUCUCUCUCUUCUGUCA	osa-miR156d
	OgluSPL18	GUGCUCUCUCUCUUCUGUCA	osa-miR156e
	OgluSPL18	GUGCUCUCUCUCUUCUGUCA	osa-miR156i
	OgluSPL2	UGUGCUCUCUCUCUUCUGUCA	osa-miR156k
	OgluSPL2	GUGCUCUCUCUCUUCUGUCA	osa-miR156a
	OgluSPL2	GUGCUCUCUCUCUUCUGUCA	osa-miR156d
	OgluSPL2	GUGCUCUCUCUCUUCUGUCA	osa-miR156e
	OgluSPL2	GUGCUCUCUCUCUUCUGUCA	osa-miR156i
	OgluSPL3	CGUGCUCUCUCUCUUCUGUCA	osa-miR156k
	OgluSPL3	GUGCUCUCUCUCUUCUGUCA	osa-miR156a
	OgluSPL3	GUGCUCUCUCUCUUCUGUCA	osa-miR156d
	OgluSPL3	GUGCUCUCUCUCUUCUGUCA	osa-miR156e
	OgluSPL3	GUGCUCUCUCUCUUCUGUCA	osa-miR156i
	OgluSPL6	GGUGCUCUCUCUCUUCUGUCA	osa-miR156k
	OgluSPL6	GUGCUCUCUCUCUUCUGUCA	osa-miR156a
	OgluSPL6	GUGCUCUCUCUCUUCUGUCA	osa-miR156d
	OgluSPL6	GUGCUCUCUCUCUUCUGUCA	osa-miR156e
	OgluSPL6	GUGCUCUCUCUCUUCUGUCA	osa-miR156i
Oryza nivara	OnSPL11	CGUGCUCUCUCUCUUCUGUCA	osa-miR156k
	OnSPL11	GUGCUCUCUCUCUUCUGUCA	osa-miR156a
	OnSPL11	GUGCUCUCUCUCUUCUGUCA	osa-miR156d
	OnSPL11	GUGCUCUCUCUCUUCUGUCA	osa-miR156e
	OnSPL11	GUGCUCUCUCUCUUCUGUCA	osa-miR156i
	OnSPL12	CGUGCUCUCUCUCUUCUGUCA	osa-miR156k
	OnSPL12	GUGCUCUCUCUCUUCUGUCA	osa-miR156a
	OnSPL12	GUGCUCUCUCUCUUCUGUCA	osa-miR156d
	OnSPL12	GUGCUCUCUCUCUUCUGUCA	osa-miR156e
	OnSPL12	GUGCUCUCUCUCUUCUGUCA	osa-miR156i
	OnSPL14	UGUGCUCUCUCUCUUCUGUCA	osa-miR156k
	OnSPL14	GUGCUCUCUCUCUUCUGUCA	osa-miR156a
	OnSPL14	GUGCUCUCUCUCUUCUGUCA	osa-miR156d
	OnSPL14	GUGCUCUCUCUCUUCUGUCA	osa-miR156e
	OnSPL14	GUGCUCUCUCUCUUCUGUCA	osa-miR156i
	OnSPL16	UGUGCUCUCUCUCUUCUGUCA	osa-miR156k
	OnSPL16	GUGCUCUCUCUCUUCUGUCA	osa-miR156a
	OnSPL16	GUGCUCUCUCUCUUCUGUCA	osa-miR156d
	OnSPL16	GUGCUCUCUCUCUUCUGUCA	osa-miR156e
	OnSPL16	GUGCUCUCUCUCUUCUGUCA	osa-miR156i
	OnSPL17	UGUGCUCUCUCUCUUCUGUCA	osa-miR156k
	OnSPL17	GUGCUCUCUCUCUUCUGUCA	osa-miR156a
	OnSPL17	GUGCUCUCUCUCUUCUGUCA	osa-miR156d
	OnSPL17	GUGCUCUCUCUCUUCUGUCA	osa-miR156e
	OnSPL17	GUGCUCUCUCUCUUCUGUCA	osa-miR156i
	OnSPL19	UGUGCUCUCUCUCUUCUGUCA	osa-miR156k
	OnSPL19	GUGCUCUCUCUCUUCUGUCA	osa-miR156a
	OnSPL19	GUGCUCUCUCUCUUCUGUCA	osa-miR156d
	OnSPL19	GUGCUCUCUCUCUUCUGUCA	osa-miR156e
	OnSPL19	GUGCUCUCUCUCUUCUGUCA	osa-miR156i
	OnSPL3	UGUGCUCUCUCUCUUCUGUCA	osa-miR156k
	OnSPL3	GUGCUCUCUCUCUUCUGUCA	osa-miR156a
	OnSPL3	GUGCUCUCUCUCUUCUGUCA	osa-miR156d
	OnSPL3	GUGCUCUCUCUCUUCUGUCA	osa-miR156e
	OnSPL3	GUGCUCUCUCUCUUCUGUCA	osa-miR156i
	OnSPL4	CAUGCUCUCUCUCUUCUGUCA	osa-miR156k
	OnSPL4	AUGCUCUCUCUCUUCUGUCA	osa-miR156a
	OnSPL4	AUGCUCUCUCUCUUCUGUCA	osa-miR156d
	OnSPL4	AUGCUCUCUCUCUUCUGUCA	osa-miR156e
	OnSPL4	AUGCUCUCUCUCUUCUGUCA	osa-miR156i
	OnSPL5	CGUGCUCUCUCUCUUCUGUCA	osa-miR156k
	OnSPL5	GUGCUCUCUCUCUUCUGUCA	osa-miR156a
	OnSPL5	GUGCUCUCUCUCUUCUGUCA	osa-miR156d
	OnSPL5	GUGCUCUCUCUCUUCUGUCA	osa-miR156e
	OnSPL5	GUGCUCUCUCUCUUCUGUCA	osa-miR156i
	OnSPL8	GGUGCUCUCUCUCUUCUGUCA	osa-miR156k
	OnSPL8	GUGCUCUCUCUCUUCUGUCA	osa-miR156a
	OnSPL8	GUGCUCUCUCUCUUCUGUCA	osa-miR156d
	OnSPL8	GUGCUCUCUCUCUUCUGUCA	osa-miR156e
	OnSPL8	GUGCUCUCUCUCUUCUGUCA	osa-miR156i
Oryza rufipogon	OrSPL10	CGUGCUCUCUCUCUUCUGUCA	osa-miR156k
	OrSPL10	GUGCUCUCUCUCUUCUGUCA	osa-miR156a
	OrSPL10	GUGCUCUCUCUCUUCUGUCA	osa-miR156d
	OrSPL10	GUGCUCUCUCUCUUCUGUCA	osa-miR156e
	OrSPL10	GUGCUCUCUCUCUUCUGUCA	osa-miR156i
	OrSPL11	CGUGCUCUCUCUCUUCUGUCA	osa-miR156k
	OrSPL11	GUGCUCUCUCUCUUCUGUCA	osa-miR156a
	OrSPL11	GUGCUCUCUCUCUUCUGUCA	osa-miR156d
	OrSPL11	GUGCUCUCUCUCUUCUGUCA	osa-miR156e
	OrSPL11	GUGCUCUCUCUCUUCUGUCA	osa-miR156i
	OrSPL13	UGUGCUCUCUCUCUUCUGUCA	osa-miR156k
	OrSPL13	GUGCUCUCUCUCUUCUGUCA	osa-miR156a
	OrSPL13	GUGCUCUCUCUCUUCUGUCA	osa-miR156d
	OrSPL13	GUGCUCUCUCUCUUCUGUCA	osa-miR156e
	OrSPL13	GUGCUCUCUCUCUUCUGUCA	osa-miR156i
	OrSPL15	UGUGCUCUCUCUCUUCUGUCA	osa-miR156k
	OrSPL15	GUGCUCUCUCUCUUCUGUCA	osa-miR156a
	OrSPL15	GUGCUCUCUCUCUUCUGUCA	osa-miR156d
	OrSPL15	GUGCUCUCUCUCUUCUGUCA	osa-miR156e
	OrSPL15	GUGCUCUCUCUCUUCUGUCA	osa-miR156i
	OrSPL16	UGUGCUCUCUCUCUUCUGUCA	osa-miR156k
	OrSPL16	GUGCUCUCUCUCUUCUGUCA	osa-miR156a
	OrSPL16	GUGCUCUCUCUCUUCUGUCA	osa-miR156d
	OrSPL16	GUGCUCUCUCUCUUCUGUCA	osa-miR156e
	OrSPL16	GUGCUCUCUCUCUUCUGUCA	osa-miR156i
	OrSPL2	UGUGCUCUCUCUCUUCUGUCA	osa-miR156k
	OrSPL2	GUGCUCUCUCUCUUCUGUCA	osa-miR156a
	OrSPL2	GUGCUCUCUCUCUUCUGUCA	osa-miR156d
	OrSPL2	GUGCUCUCUCUCUUCUGUCA	osa-miR156e
	OrSPL2	GUGCUCUCUCUCUUCUGUCA	osa-miR156i
	OrSPL3	CAUGCUCUCUCUCUUCUGUCA	osa-miR156k
	OrSPL3	AUGCUCUCUCUCUUCUGUCA	osa-miR156a
	OrSPL3	AUGCUCUCUCUCUUCUGUCA	osa-miR156d
	OrSPL3	AUGCUCUCUCUCUUCUGUCA	osa-miR156e
	OrSPL3	AUGCUCUCUCUCUUCUGUCA	osa-miR156i
	OrSPL4	CGUGCUCUCUCUCUUCUGUCA	osa-miR156k
	OrSPL4	GUGCUCUCUCUCUUCUGUCA	osa-miR156a
	OrSPL4	GUGCUCUCUCUCUUCUGUCA	osa-miR156d
	OrSPL4	GUGCUCUCUCUCUUCUGUCA	osa-miR156e
	OrSPL4	GUGCUCUCUCUCUUCUGUCA	osa-miR156i
	OrSPL7	GGUGCUCUCUCUCUUCUGUCA	osa-miR156k
	OrSPL7	GUGCUCUCUCUCUUCUGUCA	osa-miR156a
	OrSPL7	GUGCUCUCUCUCUUCUGUCA	osa-miR156d
	OrSPL7	GUGCUCUCUCUCUUCUGUCA	osa-miR156e
	OrSPL7	GUGCUCUCUCUCUUCUGUCA	osa-miR156i
Oryza sativa ssp. japonica	OsSPL11	CGUGCUCUCUCUCUUCUGUCA	osa-miR156k
	OsSPL11	GUGCUCUCUCUCUUCUGUCA	osa-miR156a
	OsSPL11	GUGCUCUCUCUCUUCUGUCA	osa-miR156d
	OsSPL11	GUGCUCUCUCUCUUCUGUCA	osa-miR156e
	OsSPL11	GUGCUCUCUCUCUUCUGUCA	osa-miR156i
	OsSPL12	CGUGCUCUCUCUCUUCUGUCA	osa-miR156k
	OsSPL12	GUGCUCUCUCUCUUCUGUCA	osa-miR156a
	OsSPL12	GUGCUCUCUCUCUUCUGUCA	osa-miR156d
	OsSPL12	GUGCUCUCUCUCUUCUGUCA	osa-miR156e
	OsSPL12	GUGCUCUCUCUCUUCUGUCA	osa-miR156i
	OsSPL13	GCUCACUCUCUAUCUGUCAGC	osa-miR156b-3p
	OsSPL13	GCUCACUUCUCUCUCUGUCAGC	osa-miR156c-3p
	OsSPL13	GCUCACUUCUCUCUCUGUCAGC	osa-miR156g-3p
	OsSPL13	GCUCGCUCCUCUUUCUGUCAGC	osa-miR156j-3p
	OsSPL14	UGUGCUCUCUCUCUUCUGUCA	osa-miR156k
	OsSPL14	GUGCUCUCUCUCUUCUGUCA	osa-miR156a
	OsSPL14	GUGCUCUCUCUCUUCUGUCA	osa-miR156d
	OsSPL14	GUGCUCUCUCUCUUCUGUCA	osa-miR156e
	OsSPL14	GUGCUCUCUCUCUUCUGUCA	osa-miR156i
	OsSPL16	UGUGCUCUCUCUCUUCUGUCA	osa-miR156k
	OsSPL16	GUGCUCUCUCUCUUCUGUCA	osa-miR156a
	OsSPL16	GUGCUCUCUCUCUUCUGUCA	osa-miR156d
	OsSPL16	GUGCUCUCUCUCUUCUGUCA	osa-miR156e
	OsSPL16	GUGCUCUCUCUCUUCUGUCA	osa-miR156i
	OsSPL17	UGUGCUCUCUCUCUUCUGUCA	osa-miR156k
	OsSPL17	GUGCUCUCUCUCUUCUGUCA	osa-miR156a
	OsSPL17	GUGCUCUCUCUCUUCUGUCA	osa-miR156d
	OsSPL17	GUGCUCUCUCUCUUCUGUCA	osa-miR156e
	OsSPL17	GUGCUCUCUCUCUUCUGUCA	osa-miR156i
	OsSPL18	UGUGCUCUCUCUCUUCUGUCA	osa-miR156k
	OsSPL18	GUGCUCUCUCUCUUCUGUCA	osa-miR156a
	OsSPL18	GUGCUCUCUCUCUUCUGUCA	osa-miR156d
	OsSPL18	GUGCUCUCUCUCUUCUGUCA	osa-miR156e
	OsSPL18	GUGCUCUCUCUCUUCUGUCA	osa-miR156i
	OsSPL19	UGUGCUCUCUCUCUUCUGUCA	osa-miR156k
	OsSPL19	GUGCUCUCUCUCUUCUGUCA	osa-miR156a
	OsSPL19	GUGCUCUCUCUCUUCUGUCA	osa-miR156d
	OsSPL19	GUGCUCUCUCUCUUCUGUCA	osa-miR156e
	OsSPL19	GUGCUCUCUCUCUUCUGUCA	osa-miR156i
	OsSPL2	UGUGCUCUCUCUCUUCUGUCA	osa-miR156k
	OsSPL2	GUGCUCUCUCUCUUCUGUCA	osa-miR156a
	OsSPL2	GUGCUCUCUCUCUUCUGUCA	osa-miR156d
	OsSPL2	GUGCUCUCUCUCUUCUGUCA	osa-miR156e
	OsSPL2	GUGCUCUCUCUCUUCUGUCA	osa-miR156i
	OsSPL3	CAUGCUCUCUCUCUUCUGUCA	osa-miR156k
	OsSPL3	AUGCUCUCUCUCUUCUGUCA	osa-miR156a
	OsSPL3	AUGCUCUCUCUCUUCUGUCA	osa-miR156d
	OsSPL3	AUGCUCUCUCUCUUCUGUCA	osa-miR156e
	OsSPL3	AUGCUCUCUCUCUUCUGUCA	osa-miR156i
	OsSPL4	GGCGGCGGAAGGAGAAGCGAGG	osa-miR156f-3p
	OsSPL4	GGCGGCGGAAGGAGAAGCGAGG	osa-miR156h-3p
	OsSPL4	GGCGGCGGAAGGAGAAGCGAGG	osa-miR156l-3p
	OsSPL4	GGCGGCGGAAGGAGAAGCGAGG	osa-miR156j-3p
	OsSPL7	GGUGCUCUCUCUCUUCUGUCA	osa-miR156k
	OsSPL7	GUGCUCUCUCUCUUCUGUCA	osa-miR156a
	OsSPL7	GUGCUCUCUCUCUUCUGUCA	osa-miR156d
	OsSPL7	GUGCUCUCUCUCUUCUGUCA	osa-miR156e
	OsSPL7	GUGCUCUCUCUCUUCUGUCA	osa-miR156i
