# Supplementary material for: Evolutionary Analyses Reveal Diverged Patterns of SQUAMOSA Promoter Binding Protein-Like (SPL) Gene Family in Oryza Genus
Source: Front Plant Sci. 2019 May 8;10:565. doi: 10.3389/fpls.2019.00565 (PMC6517846; doi:10.3389/fpls.2019.00565)
Supplement: TABLE S5 — Comparison of the mean Ka/Ks value in each othologous group. [file Table_5.XLSX]

## Sheet: 工作表1 (2)
Othologous Groups	JAP	RUF	NIV	GLA	BAR	GLU	Ka	Ks	Ka / Ks
Group 1	OsSPL1	OrSPL1	OnSPL1	OglaSPL1	ObSPL1;ObSPL2	OgluSPL1	0.00374	0.01129	0.329
Group 2	OsSPL2	OrSPL2	OnSPL3	OglaSPL2	ObSPL3	OgluSPL2	0.00347	0.00467	0.741
Group 3	OsSPL3	OrSPL3	OnSPL4	OglaSPL3	ObSPL4	\	0.00023	0.00915	0.025
Group 4	OsSPL4	OrSPL4	OnSPL5	OglaSPL4	\	OgluSPL3	0.04938	0.07347	0.661
Group 5	OsSPL5	OrSPL5	OnSPL6	OglaSPL5	\	OgluSPL4	0.0022	0.00449	0.488
Group 6	OsSPL6	OrSPL6	OnSPL7	OglaSPL6	ObSPL5	OgluSPL5	0.00243	0.00378	0.643
Group 7	OsSPL7	OrSPL7	OnSPL8	OglaSPL7	ObSPL6	OgluSPL6	0.004	0.00642	0.622
Group 8	OsSPL8	OrSPL8	OnSPL9	OglaSPL8	ObSPL7	OgluSPL7	0.00314	0.00485	0.646
Group 9	OsSPL9	\	OnSPL10	\	ObSPL8	OgluSPL8	0.00347	0.00519	0.668
Group 10	OsSPL10	OrSPL9	OnSPL2	OglaSPL9	ObSPL9	OgluSPL9	0.01133	0.02439	0.46
Group 11	OsSPL11	OrSPL10	OnSPL11	OglaSPL10	ObSPL10	OgluSPL10	0.00646	0.01323	0.486
Group 12	OsSPL12	OrSPL11	OnSPL12	OglaSPL11	ObSPL11	OgluSPL11	0.00378	0.01399	0.268
Group 13	OsSPL13	OrSPL12	OnSPL13	\	ObSPL12	OgluSPL12	0.00157	0.01892	0.082
Group 14	OsSPL14	OrSPL13	OnSPL14	OglaSPL12	ObSPL13	OgluSPL13	0.00307	0.01094	0.28
Group 15	OsSPL15	OrSPL14	OnSPL15	OglaSPL13	ObSPL14	OgluSPL14	0.00054	0.00808	0.066
Group 16	OsSPL16	OrSPL15	OnSPL16	OglaSPL14	\	OgluSPL15	0.00342	0.00557	0.613
Group 17	OsSPL17	OrSPL16	OnSPL17	OglaSPL15	ObSPL15	OgluSPL16	0.0036	0.00638	0.563
Group 18	OsSPL18	OrSPL17	OnSPL18	OglaSPL3	ObSPL16	OgluSPL17	0.00238	0	NA
Group 19	OsSPL19	\	OnSPL19	OglaSPL16	\	OgluSPL18	0.00211	0.00447	0.471
